# Supplementary material for: Socioeconomic, Clinical, and Molecular Features of Breast Cancer Influence Overall Survival of Latin American Women
Source: Front Oncol. 2022 Mar 8;12:845527. doi: 10.3389/fonc.2022.845527 (PMC9071365; doi:10.3389/fonc.2022.845527)
Supplement: Supplementary file 1 [file DataSheet_1.zip]

Archive with 2 entries (2 files):
- Supplementary Material/Supplementary Material 1 - 3.pdf
- Supplementary Material/Supplementary Material 4.docx
